# Supplementary material for: Chemical genetics approach to restoring p27Kip1 reveals novel compounds with antiproliferative activity in prostate cancer cells
Source: BMC Biol. 2010 Dec 23;8:153. doi: 10.1186/1741-7007-8-153 (PMC3025922; doi:10.1186/1741-7007-8-153)
Supplement: Additional file 1 — Supplementary Table 1. The table shows 176 small molecule inhibitors of p27 depletion (SMIPs) identified in the primary screening. Compounds were classified according to their Z factors as strong (S), medium (M) or weak (W). Their position in the screening (stock plate and well), simplified molecular input line entry specification (SMILES), name and vendor are also listed. A column with known biological actions is also shown for some compounds. [file 1741-7007-8-153-S1.XLS]

## Sheet: Supp_table_1
Supplementary Table 1. SMIPs identified by primary screening
P_W	Stock ID	Well	Z score (aver)	Clasf	Vendor	SMILES	Name	Action 1
501K03	501	K03	14	S	NINDS 1500521	CN(C)c1ccc2[n+](C)c(C=Cc3cc(C)n(c3C)c4ccccc4)ccc2c1.OC(=O)c1cc2ccccc2c(Cc3c(O)c(cc4ccccc34)C(=O)[O-])c1O	PYRVINIUM PAMOATE
1159E12	1159	E12	12.29	S	ChemDiv 388-0147	COc1ccc2C=CC3(Oc2c1)N(C)c4ccccc4C3(C)C	7-methoxy-1',3',3'-trimethyl-spiro[chromene-2,2'-indole]
1158M07	1158	M07	11.51	S	ChemDiv 3971-1808	CCOC(=O)C1=C(C)N=c2sc(=Cc3ccc(o3)N(CC)CC)c(=O)n2C1c4ccccc4OC	ethyl 8-[(5-diethylamino-2-furyl)methylidene]-2-(2-methoxyphenyl)-4-methyl-9-oxo-7-thia-1,5-diazabicyclo[4.3.0]nona-3,5-diene-3-carboxylate
500L12	500	L12	9.42	S	NINDS 1500436; ASDI N112	NCC(O)c1ccc(O)c(O)c1	NOREPINEPHRINE	Adrenergic neurotransmitter
1570E18	1570	E18	9.26351	S	Prestwick 748	[Na+].CCC1(CCC(O1)C2(C)CCC3(CC(O)C(C)C(O3)C(C)C(OC)C(C)C(=O)[O-])O2)C4OC(CC4C)C5OC(O)(CO)C(C)CC5C	MONENSIN SODIUM SALT; sodium 4-[2-[5-ethyl-5-[5-[6-hydroxy-6-(hydroxymethyl)-3,5-dimethyl-oxan-2-yl]-3-methyl-oxolan-2-yl]oxolan-2-yl]-9-hydroxy-2,8-dimethyl-1,6-dioxaspiro[4.5]decan-7-yl]-3-methoxy-2-methyl-pentanoate	A Na+ ionophore. Inhibits protein secretion1. Blocks ceramide transport through the Golgi2.
519O17	519	O17	9.25	S	Peakdale PFC-0448	CCOC(=O)c1cc2cccc(NC(=O)c3ccccc3OC(=O)C)c2[nH]1	7-[(2-Acetoxybenzoyl)amino]-1H-indole-2-carboxylic acid, ethyl ester
502E04	502	E04	9.2	S	NINDS 1503074; Prestwick 777	Cl.CCCCC(CC)CNC(=N)NC(=N)NCCCCCCNC(=N)NC(=N)NCC(CC)CCCC	ALEXIDINE HYDROCHLORIDE	Antibacterial
1569M17	1569	M17	9.19808	S	MicroSource 1503127 NINDS 1503127 Prestwick 388	[Cl-].Cc1cc(N)c2ccccc2[n+]1CCCCCCCCCC[n+]3c(C)cc(N)c4ccccc34	DEQUALINIUM CHLORIDE	Antibacterial
1568P20	1568	P20	9.1616	S	Prestwick 319	CCCCCCC[N+](CC)(CC)CCCCc1ccc(Cl)cc1.Cc1ccc(cc1)S(=O)(=O)[O-]	Clofilium
521I19	521	I19	9.14321	S	Peakdale PFC-1143	CC(C)(C)c1cc2cc(NS(=O)(=O)c3ccc(Cl)cc3)ccc2[nH]1	N-(2-tert-Butyl-(1H)-indol-5-yl)-4-chlorobenzenesulfonamide
567D12	567	D12	8.89	S	CEREP 827	COc1cc(OC)c(CN2CCC(C2)NC(=O)c3ccc(cc3)n4nc(cc4C(C)(C)C)C(C)(C)C)c(OC)c1	4-(3,5-di-tert-butyl-1H-pyrazol-1-yl)-N-[(3S)-1-(2,4,6-trimethoxybenzyl)pyrrolidin-3-yl]benzamide
1568I14	1568	I14	8.8749	S	Prestwick 126	Cl.OC(C1CCCCN1)c2cc(nc3c(cccc23)C(F)(F)F)C(F)(F)F	MEFLOQUINE	Antimalarial agent
1158O07	1158	O07	8.87	S	ChemDiv 3971-1825	CCOC(=O)C1=C(C)N=c2sc(=Cc3ccc(o3)N4CCOCC4)c(=O)n2C1c5ccc6OCOc6c5	ethyl (5R)-5-(1,3-benzodioxol-5-yl)-7-methyl-2-[(5-morpholin-4-yl-2-furyl)methylene]-3-oxo-2,3-dihydro-5H-[1,3]thiazolo[3,2-a]pyrimidine-6-carboxylate
1568K14	1568	K14	8.76316	S	NINDS 2300094; Prestwick 136	COc1ccc(CCN2CCC(CC2)Nc3nc4ccccc4n3Cc5ccc(F)cc5)cc1	ASTEMIZOLE	Antihistamine
1570B15	1570	B15	8.42359	S	Prestwick 807	Cl.CN(C)CCN(Cc1ccc(Cl)cc1)c2ccccn2	Alergosan; N-[(4-chlorophenyl)methyl]-N',N'-dimethyl-N-pyridin-2-yl-ethane-1,2-diamine hydrochloride	Histamine H1 Antagonists
1361L03	1361	L03	8.27	S	Biomol PE-180	CCCCCCCC(=O)OC1C(OC(=O)C(=CC)C)C(=C2C3OC(=O)C(C)(O)C3(O)C(CC(C)(OC(=O)C)C12)OC(=O)CCC)C	thapsigargin	Thapsigargin-induced tumor promotion6 and down regulation of the EGF receptor is independent of protein kinase C activation
1570J12	1570	J12	8.18383	S	Prestwick 925	CCCCCCCCCCCCCCCC[N+](C)(C)CCN(Cc1ccc(OC)cc1)c2ncccn2	Thonzonium
1569N21	1569	N21	8.1212	S	Biomol T-113 NINDS 1503640 Prestwick 550	CC1=CCCC2(C)OC2C3OC(=O)C(=C)C3CC1	PARTHENOLIDE	Antineoplastic; antimycobacterial
1361O18	1361	O18	8.06	S	Biomol CA-100; Sigma-Aldrich C4403	CNc1ccc2oc(CC3OC4(CCC3C)OC(C(C)C(=O)c5ccc[nH]5)C(C)CC4C)nc2c1C(=O)O	A23187; CALCIMYCIN	A highly selective calcium ionophore1. Useful tool for increasing intracellular Ca2+ concentration
541O08	541	O08	8.04711	S	Maybridge XAX 00095	CCCCCCSc1nnc(N)s1	5-hexylsulfanyl-1,3,4-thiadiazol-2-amine
1570F17	1570	F17	8.03632	S	NINDS 1503244 Prestwick 828	[Na+].CCC(C1OC(CC)(CC1C)C2CCC(O)(CC)C(C)O2)C(=O)C(C)C(O)C(C)CCc3ccc(C)c(O)c3C(=O)[O-]	LASALOCID SODIUM	Antibiotic
1361B06	1361	B06	7.99	S	Biomol GR-316	CCC1(O)C(=O)OCc2c1cc3-c4nc5cccc(O)c5cc4Cn3c2=O	10-Hydroxycamptothecin	DNA Topoisomerase Inhibitors
1569O22	1569	O22	7.85785	S	NINDS 1501105 Prestwick 480	Cl.COc1ccc(CC(N)C(=O)NC2C(O)C(OC2CO)n3cnc4c(ncnc34)N(C)C)cc1	PUROMYCIN HYDROCHLORIDE	antiprotozoal, protein synthesis inhibitor
541G02	541	G02	7.67	S	Maybridge TL 00829	CCCCc1ccc(NC(=O)C)c(C)c1	N-(4-butyl-2-methyl-phenyl)acetamide
518H15	518	H15	7.59	S	Peakdale PFC-0222	CS(=O)(=O)c1ccc(F)c(c1)N2C(=O)C=CC2=O	1-[2-Fluoro-5-(methylsulfonyl)phenyl]-(1H)-pyrrole-2,5-dione
1570N13	1570	N13	7.45783	S	ASDI A2385 NINDS 1502111 Prestwick 866	Nc1ncn(C2OC(CO)C(O)C2O)c(=O)n1	5-AZACYTIDINE	Nucleoside antibiotic
1362N07	1362	N07	7.42	S	Biomol KC-140	CC(C)C1NC(=O)C(C)OC(=O)C(NC(=O)C(OC(=O)C(NC(=O)C(C)OC(=O)C(NC(=O)C(OC(=O)C(NC(=O)C(C)OC(=O)C(NC(=O)C(OC1=O)C(C)C)C(C)C)C(C)C)C(C)C)C(C)C)C(C)C)C(C)C)C(C)C	valinomycin	A potassium ionophore1. Antagonizes endothelin-induced vasoconstriction
521I15	521	I15	7.27	S	Peakdale PFC-1141	CC(C)(C)c1cc2cc(NS(=O)(=O)c3ccc(cc3)C(C)(C)C)ccc2[nH]1	4-tert-Butyl-N-(2-tert-butyl-(1H)-indol-5-yl)benzenesulfonamide
520F11	520	F11	7.25	S	Peakdale PFC-0940	CCOC(=O)c1cc2cccc(NS(=O)(=O)c3cccc(c3)C(F)(F)F)c2[nH]1	7-[[[3-(Trifluoromethyl)phenyl]sulfonyl]amino]indole-2-carboxylic acid, ethyl ester
1568J14	1568	J14	7.22059	S	NINDS 1503227; Prestwick 286	OC(=O)C=CC(=O)O.C(C(C1CCCCC1)C2CCCCC2)C3CCCCN3	PERHEXILLINE MALEATE
1569K20	1569	K20	6.93708	S	ASDI M5625 ASDI M9429 Biomol LE009 MicroSource 1502254 NCI 4170 NINDS 1503133 Prestwick 459 Sigma M5625 Sigma-Aldrich M5625	CC1=CC(=O)c2ccccc2C1=O	9,10-EODE-leukotoxin A	M-phase inducer phosphatase 1 Inhibitor
669M10	669	M10	6.9	S	ChemDiv 8001-1399	NC(=O)C1C(c2cccc(I)c2)C(C#N)(C#N)C3N1C=Cc4ccccc34	(2R,3R,10bS) - 1,1- dicyano- 2- (3- iodophenyl) - 1,2,3,10b- tetrahydropyrrolo[2,1- a]isoquinoline- 3- carboxamide
520H18	520	H18	6.87	S	Peakdale PFC-1042	CC1CN(CC(C)O1)C(=O)c2cc(cs2)c3ccc(Cl)cc3	4-[[4-(4-Chlorophenyl)thiophen-2-yl]carbonyl]-2,6-dimethylmorpholine, (mixture of isomers)
1306L20	1306	L20	6.7798	S	Peakdale PFC-1063	CCCN1CCC(CC1)N(C(=O)c2cccc(c2)C(F)(F)F)c3ccc4[nH]c(cc4c3)C(C)(C)C	N-(2-tert-Butyl-(1H)-indol-5-yl)-N-(1-propylpiperidin-4-yl)-3-(trifluomethyl)benzamide
1569O13	1569	O13	6.7412	S	Biomol GR307 MicroSource 1500903 Prestwick 396 Tocris 1226	COc1cc(cc(OC)c1O)C2C3C(COC3=O)C(OC4OC5COC(C)OC5C(O)C4O)c6cc7OCOc7cc26	etoposide	Topoisomerase II inhibitor1. Widely used apoptosis inducer. Clinically useful cancer therapeutic agent2				yes in other concentrations
1362N13	1362	N13	6.65	S	Biomol ST-415	COCC1OC(=O)c2coc3C(=O)C4=C(C(CC5(C)C4CCC5=O)OC(=O)C)C1(C)c23	wortmannin	a fungal metabolite, is a potent and selective inhibitor of phosphatidylinositol 3-kinase1
522J18	522	J18	6.59	S	Peakdale PFC-1759	CCC(=O)N(Cc1cccc(Cl)c1)c2ccc3[nH]c(cc3c2)C(C)(C)C	N-(2-tert-Butyl-(1H)-indol-5-yl)-N-(3-chlorobenzyl)propanamide
1570G18	1570	G18	6.57567	S	NINDS 1503939 Prestwick 758	NCC1OC(OC2C(N)CC(N)C(O)C2OC3OC(CO)C(O)C3O)C(N)C(O)C1O.OS(=O)(=O)O	RIBOSTAMYCIN SULFATE	Antibacterial
1568M08	1568	M08	6.2595	S	Prestwick 143	Clc1ccc(NC(=N)NC(=N)NCCCCCCNC(=N)NC(=N)Nc2ccc(Cl)cc2)cc1	chlorhexidine hydrochloride	Topical antiseptic; antimicrobial; excipient
567A03	567	A03	6.25	S	Bionet 4T-0300	ClC1=C(N2CCC(CC2)C(=O)N3CCOCC3)C(=O)c4ccccc4C1=O	3-chloro-2-[4-(morpholine-4-carbonyl)-1-piperidyl]naphthalene-1,4-dione
669O10	669	O10	6.23	S	ChemDiv 8001-1425	Ic1ccccc1C2C(N3C(C=Cc4ccccc34)C2(C#N)C#N)C(=O)C5(CC6CC7CC(C6)C5)C7	(1S,2R,3aS) - 1- [(3S,5S,7S) - adamantan- 1- ylcarbonyl]- 2- (2- iodophenyl) - 1,2- dihydropyrrolo[1,2- a]quinoline- 3,3(3aH) - dicarbonitrile
502H07	502	H07	6.22	S	NINDS 1503602	[Na+].CCC(C1CCC(C)C(O1)C(C)C(O)C(C)C(=O)C(CC)C2OC3(OC4(CCC(C)(O4)C5CCC(O)(CC)C(C)O5)C(O)C=C3)C(C)CC2C)C(=O)[O-]	SALINOMYCIN, SODIUM	Polyether antibiotic; ionophoric; coccidiostat
1362L21	1362	L21	6.21	S	Biomol EI-215	CC(C)(C)c1cc(C=C(C#N)C#N)cc(c1O)C(C)(C)C	tyrphostin A9	Tyrphostin 9 is a selective inhibitor of the PDGF receptor tyrosine kinase (IC50=1.2 ╡M)1,2. It is also a potent (10 nM) uncoupler of oxidative phosphorylation3
1362E11	1362	E11	6.18	S	Biomol CM120; Biomol PG038	FC(F)(F)Oc1ccc(NN=C(C#N)C#N)cc1	19(R)-hydroxyprostaglandin E2	Very potent uncoupler of oxidative phosphorylation in mitochondria
1568P18	1568	P18	6.12539	S	MicroSource 1500522; NCI 14229; NINDS 1500522; Prestwick 318; Sigma-Aldrich Q3251; Sigma-Lopac Q100	CCN(CC)CCCC(C)Nc1c2ccc(Cl)cc2nc3ccc(OC)cc13	QUINACRINE HYDROCHLORIDE	Anthelminthic ; Antimalarial
500I04	500	I04	5.96	S	NINDS 1500240; Prestwick 48	Cl.CCN(CC)CCOC(=O)C1(CCCCC1)C2CCCCC2	DICYCLOMINE HYDROCHLORIDE
501K17	501	K17	5.95	S	NINDS 1503913	[Na+].COC1CC(CC2CCC(C)C(O2)C(C)C(=O)[O-])OC3(OC(C)(CC3C)C4CCC(C)(O4)C5OC(CC5C)C6OC(O)(CO)C(C)CC6C)C1C	NIGERICIN SODIUM	Polyether antibiotic
503C05	503	C05	5.93	S	NINDS 1900017; Sigma-Aldrich C6520	CCCCCc1cc(O)c-2c(OC(C)(C)c3ccc(C)cc32)c1	CANNABINOL	Cannabinoid agonist
1569M13	1569	M13	5.80976	S	MicroSource 2300090 Prestwick 386	Cl.Fc1ccc(cc1)C(OCCN2CCN(CCCc3ccccc3)CC2)c4ccc(F)cc4	GBR 12909	inhibitor of dopamine uptake
1569J05	1569	J05	5.60046	S	Prestwick 522	CCC(C)C1NC2C=Cc3c(cc(nc3C2O)C(=O)OC(C)C4NC(=O)c5csc(n5)C(NC(=O)C6CSC(=N6)C(=CC)NC(=O)C(NC(=O)c7csc(n7)C8(CCC(=NC8c9csc4n9)c%10nc(cs%10)C(=O)NC(=C)C(=O)NC(=C)C(=O)N)NC(=O)C(C)NC(=O)C(=C)NC(=O)C(C)NC1=O)C(C)O)C(C)(O)C(C)O)C(C)O	Thiostrepton	an extraordinarily complex bacterial natural product that's used as a topical veterinary antibiotic and also has promising antimalarial and anticancer activity
518N13	518	N13	5.55	S	Peakdale PFC-0254	CS(=O)(=O)c1ccc(C=CC(=O)Nc2cccc(c2)C(F)(F)F)cc1	3-[4-(Methylsulfonyl)phenyl]-N-[3-(trifluoromethyl)phenyl]-(2E)-propenamide
669P04	669	P04	5.53094	S	Bionet 1T-1014	Cc1ccc(C)n1c2ccccc2CNS(=O)(=O)c3ccc(Cl)cc3	4-chloro-N-[2-(2,5-dimethyl-1H-pyrrol-1-yl)benzyl]benzenesulfonamide
500F12	500	F12	5.49	S	NINDS 1503106; Prestwick 368	Cl.CC(C)COCC(CN(Cc1ccccc1)c2ccccc2)N3CCCC3	BEPRIDIL HYDROCHLORIDE	5-lipoxygenase Inhibitor
500O08	500	O08	5.45	S	NINDS 1500644; NCI 61321	CC(=O)O[Hg]c1ccccc1	PHENYLMERCURIC ACETATE
1520B07	1520	B07	5.43	S		CCOC(=O)c1cc(C#N)c(Sc2ccc(C)cc2)nc1C(F)(F)F	ethyl 5-cyano-6-(4-methylphenyl)sulfanyl-2-(trifluoromethyl)pyridine-3-carboxylate
522N16	522	N16	5.29	S	Peakdale PFC-1780	COc1ccc(cc1)S(=O)(=O)Nc2cccc3cc([nH]c23)C(=O)NCc4ccc(Cl)cc4	N-(4-Chlorobenzyl)-7-[((4-methoxyphenyl)sulfonyl)amino]-(1H)-indole-2-carboxamide
519P04	519	P04	5.16357	S	Peakdale PFC-0726	CCN(C(=O)c1ccc(cc1)C(C)(C)C)c2ccc(Sc3nc(C)cc(C)n3)cc2	4-tert-Butyl-N-[4-[(4,6-dimethylpyrimidin-2-yl)thio]phenyl]-N-ethylbenzamide
1520N02	1520	N02	5.16	S		Cc1cc(nn1C(C)(C)C)C(=O)Sc2cccc(Br)c2	(3-bromophenyl)sulfanyl-(5-methyl-1-tert-butyl-pyrazol-3-yl)methanone
501G12	501	G12	5.15	S	NINDS 1500414; Prestwick 315	Cl.CN(C)C1C2CC3Cc4c(ccc(O)c4C(=O)C3=C(O)C2(O)C(=O)C(=C1O)C(=O)N)N(C)C	MINOCYCLINE HYDROCHLORIDE	Semisynthetic tetracycline antibiotic
567M13	567	M13	5	S	Bionet 3T-1003	FC(F)(F)c1ccc(cc1)C(=O)OCn2ncc(Cl)c(Cl)c2=O	(4,5-dichloro-6-oxo-pyridazin-1-yl)methyl 4-(trifluoromethyl)benzoate
1160J08	1160	J08	4.94	M	ChemDiv 8009-5790	CN(C)c1ccc(C=CC=CC23NC(=O)CN3c4ccccc4C2(C)C)cc1	(9aS)-9a-{(1E,3E)-4-[4-(dimethylamino)phenyl]buta-1,3-dien-1-yl}-9,9-dimethyl-9,9a-dihydro-1H-imidazo[1,2-a]indol-2(3H)-one
1520D17	1520	D17	4.91493	M		Fc1cccc(c1)C(=O)CSC2=NNC(S2)c3ccccn3	1-(3-fluorophenyl)-2-[(5-pyridin-2-yl-4,5-dihydro-1,3,4-thiadiazol-2-yl)sulfanyl]ethanone
502D07	502	D07	4.86	M	NINDS 1500189; Prestwick 541	Cc1cc(C2CCCCC2)n(O)c(=O)c1.NCCO	CICLOPIROX OLAMINE	Fungicide
1568M11	1568	M11	4.83283	M	NINDS 1500256 Prestwick 65	Cl.CN(C)CCOC(c1ccccc1)c2ccccc2	DIPHENHYDRAMINE HYDROCHLORIDE	Antihistamine
1568H21	1568	H21	4.81712	M	NINDS 1503916; Prestwick 200	CCC1(O)C(=O)OCc2c1cc3-c4nc5ccccc5cc4Cn3c2=O	camptothecin	Apoptosis Inducers
501I17	501	I17	4.78	M	NINDS 310035	C[n+]1cc2c3OCOc3ccc2c4ccc5cc6OCOc6cc5c14.[O-][N+](=O)[O-]	SANGUINARINE NITRATE	Antimicrobial; antiinflammatory; anaesthetic; antifungal
1520E21	1520	E21	4.74	M		Cc1cc(Br)ccc1NC(=O)CCCc2c[nH]c3ccccc23	N-(4-bromo-2-methyl-phenyl)-4-(1H-indol-3-yl)butanamide
1157E14	1157	E14	4.67	M	ChemDiv 2545-0237	COc1ccc(cc1)C2=NN3C(C2)c4cc(Cl)ccc4OC53CCCC5	(10b'R)-9'-chloro-2'-(4-methoxyphenyl)-1',10b'-dihydrospiro[cyclopentane-1,5'-pyrazolo[1,5-c][1,3]benzoxazine]
1361J12	1361	J12	4.65	M	Biomol CM110	COC1C=CC=C(C)CC(C)C(O)C(C)C=C(C)C=C(OC)C(=O)OC1C(C)C(O)C(C)C2CC(O)C(C)C(O2)C(C)C	Bafilomycin A1	inhibitor of vacuolar ATPases
541M20	541	M20	4.62	M	Maybridge XBX 00246	Brc1ccc(NC(=S)NCc2ccccc2)cc1	Brc1ccc(NC(=S)NCc2ccccc2)cc1
1569K11	1569	K11	4.55195	M	NINDS 1503637; Prestwick 375	CSc1ccc2Sc3ccccc3CC(N4CCN(C)CC4)c2c1.OC(=O)C=CC(=O)O	METHIOTHEPIN MALEATE
503O09	503	O09	4.55	M	Biomol GR-311; NINDS 330002	COC12C3NC3CN2C4=C(C1COC(=O)N)C(=O)C(=C(C)C4=O)N	mitomycin C
1306I21	1306	I21	4.49	M	Maybridge SPB 04590	COC(=O)c1c(C=CN(C)C)onc1c2c(Cl)cccc2Cl	methyl 3-(2,6-dichlorophenyl)-5-[(E)-2-(dimethylamino)vinyl]isoxazole-4-carboxylate
501G22	501	G22	4.38	M	NINDS 1500626; MicroSource 1500626	Oc1ccc(Cl)cc1Cc2cc(Cl)ccc2O	DICHLOROPHENE	anthelmintic, cytotoxic
1568J18	1568	J18	4.36744	M	NINDS 1501152; Prestwick 288; Sigma-Lopac D050	Fc1ccc(cc1)C(=O)CCCN2CCC3(CC2)N(CNC3=O)c4ccccc4	SPIPERONE	Tranquilliser
1158M11	1158	M11	4.34	M	ChemDiv 4077-0208	COc1ccccc1C2Oc3ccc(Cl)cc3C4CC(=NN42)c5ccc(Cl)cc5	(5R,10bR)-9-chloro-2-(4-chlorophenyl)-5-(2-methoxyphenyl)-1,10b-dihydropyrazolo[1,5-c][1,3]benzoxazine
567M11	567	M11	4.23	M	Bionet 3T-1002	FC(F)(F)c1cccc(c1)C(=O)OCn2ncc(Cl)c(Cl)c2=O	(4,5- dichloro- 6- oxopyridazin- 1(6H) - yl) methyl 3- (trifluoromethyl) benzoate
518N17	518	N17	4.21997	M	Peakdale PFC-0256	CS(=O)(=O)c1ccc(C=CC(=O)Nc2ccccn2)cc1	3-[4-(Methylsulfonyl)phenyl]-N-(2-pyridinyl)-(2E)-propenamide
567M20	567	M20	4.13	M	CEREP 2183	COc1ccc2[nH]cc(CCNC(=O)OCC3CC4CCC3C4)c2c1	(1R,2R,4S) - bicyclo[2.2.1]hept- 2- ylmethyl [2- (5- methoxy- 1H- indol- 3- yl) ethyl]carbamate
541K01	541	K01	4.12	M	Maybridge SW 00052	CCN(C(=S)Nc1cccc(c1)C(F)(F)F)c2ccccc2	1-ethyl-1-phenyl-3-[3-(trifluoromethyl)phenyl]thiourea
522J16	522	J16	4.0518	M	Peakdale PFC-1758	COc1ccccc1CN(C(=O)Nc2ccc(F)cc2F)c3ccc4[nH]c(cc4c3)C(C)(C)C	N-(2-tert-Butyl-(1H)-indol-5-yl)-N"-(2,4-difluorophenyl)-N-(2-methoxybenzyl)urea
521L12	521	L12	4.02	M	Peakdale PFC-1414	CCCN1CCC(CC1)N(C2CC2)C(=O)c3ccc(NC(=O)C(c4ccccc4)c5ccccc5)cc3	N-[4-Cyclopropyl(1-propylpiperidin-4-yl)benzamido]-alpha-phenylbenzeneacetamide
522L04	522	L04	4.02	M	Peakdale PFC-1763	COc1ccccc1NC(=O)N(Cc2cccc(Cl)c2)c3ccc4[nH]c(cc4c3)C(C)(C)C	N-(2-tert-Butyl-(1H)-indol-5-yl)-N-(3-chlorobenzyl)-N"-(2-methoxyphenyl)urea
520D16	520	D16	3.9785	M	Peakdale PFC-1019	CC(C)(C)c1cc2cc(NC(=O)c3cccs3)ccc2[nH]1	N-(2-tert-Butyl-(1H)-indol-5-yl)-thiophene-2-carboxamide
521I17	521	I17	3.94	M	Peakdale PFC-1142	COc1ccc(cc1)S(=O)(=O)Nc2ccc3[nH]c(cc3c2)C(C)(C)C	N-(2-tert-Butyl-(1H)-indol-5-yl)-4-methoxybenzenesulfonamide
1361H16	1361	H16	3.92	M	Biomol EI308	COC1CC(C)CC2=C(NCC=C)C(=O)C=C(NC(=O)C(=CC=CC(OC)C(OC(=O)N)C(=CC(C)C1O)C)C)C2=O	17-AAG	HIF-1? Inhibitors
522D05	522	D05	3.86592	M	Peakdale PFC-1632	Cc1[nH]cnc1c2ccc(cc2)C(F)(F)F	5-Methyl-4-(4-(trifluoromethyl)phenyl)-(1H)-imidazole
1569E17	1569	E17	3.86059	M	NINDS 1503203 Prestwick 348	Cl.CN(C)CCC=C1c2ccccc2Sc3ccc(Cl)cc13	CHLORPROTHIXENE HYDROCHLORIDE	Antipsychotic; antihistamine
501B06	501	B06	3.86	M	NINDS 1500260	S=C1CC=CC=N1O[Zn]On2ccccc2=S	PYRITHIONE ZINC	Antibacterial; antifungal
669F07	669	F07	3.8428	M	Maybridge XBX 00332	[O-][N+](=O)c1ccc(ON2C(=O)c3ccccc3C2=O)cc1[N+](=O)[O-]	2-(3,4-dinitrophenoxy)-1H-isoindole-1,3(2H)-dione
1570J03	1570	J03	3.83649	M	ChemDiv A-1090 NCI 107415 Prestwick 841	O=C1OC2(CC3C=CC2=C1)C4CCCCN34	securinine	a pseudoalkaloid (not from amino acid) from Securinega suffurutiosa or Securinini nitras
1568G21	1568	G21	3.77275	M	NINDS 1503265; Prestwick 40	Oc1ccc(Cl)cc1C(=O)Nc2ccc(cc2Cl)[N+](=O)[O-]	NICOLSAMIDE	anthelmintic
522N08	522	N08	3.74	M	Peakdale PFC-1776	COc1ccc(cc1)S(=O)(=O)N(Cc2ccc(Cl)cc2)Cc3ccc4cc[nH]c4c3	N-(4-Chlorobenzyl)-N-[((1H)-indol-6-yl)methyl]-4-methoxybenzenesulfonamide
1568J21	1568	J21	3.72579	M	Prestwick 210	COC(=O)Nc1nc2cc(Sc3ccccc3)ccc2[nH]1	fenbendazole	anti-helminthic
500E16	500	E16	3.71	M	NINDS 1500330	CCCCCCc1ccc(O)cc1O	HEXYLRESORCINOL	Anthelminthic; urinary antiseptic
521I09	521	I09	3.7	M	Peakdale PFC-1138	FC(F)(F)COc1cc(OCC(F)(F)F)nc(CSc2ccc(NC(=O)Nc3ccccc3)cc2)n1	N-[4-[[[4,6-Bis(2,2,2-trifluoroethoxy)pyrimidin-2-yl]methyl]thio]phenyl]-N"-phenylurea
500B11	500	B11	3.61	M	Biomol CM-111; NINDS 1601001	CCC1CCC2OC3(CCC(C)C(CC(C)O)O3)C(C)C(OC(=O)C=CC(C)C(O)C(C)C(=O)C(C)C(O)C(C)C(=O)C(C)(O)C(O)C(C)CC=CC=C1)C2C	oligomycin A (mix of A, B, C)	s mitochondrial ATPases (F1Fo)1. Stimulates lysosome acidification due to shunting of membrane potential2. Induces apoptosis in a variety of cell types3,4.
502B20	502	B20	3.61	M	NINDS 1503072; NCI 208734	CCC1(O)CC(OC2CC(C(OC3CC(O)C(OC4CCC(=O)C(C)O4)C(C)O3)C(C)O2)N(C)C)c5c(O)c6C(=O)c7c(O)cccc7C(=O)c6cc5C1C(=O)OC	ACLARUBICIN	Antineoplastic
1306K08	1306	K08	3.56	M	Maybridge SCR 00818	Fc1ccc(cc1)c2cc(NC3CC3)nc(n2)c4ccncc4	N-benzyl-6-(2-fluorophenyl)-N-methyl-2-pyridin-4-ylpyrimidin-4-amine
669K10	669	K10	3.55	M	ChemDiv 8001-1582	CC(=O)C1C(c2cccc(I)c2)C(C#N)(C#N)C3C=Cc4ccccc4N13	(1S,2R,3aR)-1-acetyl-2-(3-iodophenyl)-1,2-dihydropyrrolo[1,2-a]quinoline-3,3(3aH)-dicarbonitrile
1570G15	1570	G15	3.53582	M	MicroSource 1504019 NCI 56817 Prestwick 677	CC(C)c1c(O)c(O)c(C=O)c2c(O)c(c(C)cc12)c3c(C)cc4c(C(C)C)c(O)c(O)c(C=O)c4c3O	GOSSYPOL	Contraceptive; spermatocide
1570N21	1570	N21	3.48263	M	Prestwick 870	Oc1cc(O)c2c(=O)cc(oc2c1)c3ccc(O)c(O)c3	Luteolin	acts as an inhibitor of protein DNA topoisomerase I
1159G21	1159	G21	3.48	M	ChemDiv 8003-4520	Nc1nc(SCC(=O)NCc2ccccc2)c(C#N)c(c3cccs3)c1C#N	2-{[6-amino-3,5-dicyano-4-(2-thienyl)pyridin-2-yl]thio}-N-benzylacetamide
1520J18	1520	J18	3.46861	M		CCCNC(=O)Nc1nc(Nc2ccc(Cl)cc2)n[nH]1	1-{3-[(4-chlorophenyl)amino]-1H-1,2,4-triazol-5-yl}-3-propylurea
541J07	541	J07	3.46668	M	Peakdale PFC-2902	CC(=O)Nc1ccc(cc1)S(=O)(=O)N(Cc2ccc3OCCc3c2)C4CC4	N-(4-{[cyclopropyl(2,3-dihydro-1-benzofuran-5-ylmethyl)amino]sulfonyl}phenyl)acetamide
1306I08	1306	I08	3.43586	M	Peakdale PKDL003775	Fc1ccc(cc1)c2cc(NCc3ccc(Cl)cc3)nc(n2)c4ccncc4	2-(2,2-dimethylpropanoyl)-9-methyl-1,2,3,4-tetrahydro-11H-dipyrido[1,2-a:4',3'-d]pyrimidin-11-one
1520J06	1520	J06	3.39	M		COc1ccc(SC(=O)c2cc(C)n(Cc3c(Cl)cccc3Cl)n2)cc1	S-(4-methoxyphenyl) 1-(2,6-dichlorobenzyl)-5-methyl-1H-pyrazole-3-carbothioate
500K22	500	K22	3.37	M	NINDS 1501148; Prestwick 810	O[N+](=O)[O-].Clc1ccc(CSC(Cn2ccnc2)c3ccc(Cl)cc3Cl)cc1	SULCONAZOLE NITRATE	Antifungal
1520N01	1520	N01	3.32017	M		FC(F)(F)c1cccn(CCc2nc(cs2)c3ccccc3)c1=O	1-[2-(4-phenyl-1,3-thiazol-2-yl)ethyl]-3-(trifluoromethyl)pyridin-2(1H)-one
1570K18	1570	K18	3.31306	M	NINDS 1502084 Prestwick 778	Cl.CCCC(C(=O)OCCN(CC)CC)(c1ccccc1)c2ccccc2	PROADIFEN HYDROCHLORIDE	cytochrome P-450 inhibitor
1568L20	1568	L20	3.22484	M	Prestwick 299	CC#CC1(O)CCC2C3CCC4=CC(=O)CCC4=C3C(CC21C)c5ccc(cc5)N(C)C	(11alpha,14beta,17beta) - 11- [4- (dimethylamino) phenyl]- 17- hydroxy- 17- prop- 1- yn- 1- ylestra- 4,9- dien- 3- one
1568D20	1568	D20	3.19775	M	NINDS 1500287; Prestwick 259; Sigma-Aldrich E4754	CCC(=C)C(=O)c1ccc(OCC(=O)O)c(Cl)c1Cl	ETHACRYNIC ACID	diuretic ; GLUTATHIONE S-TRANSFERASE inhibitor
1568I12	1568	I12	3.13144	M	NINDS 1503934; Prestwick 125; Sigma-Aldrich P9096	OCCN1CCN(CCCN2c3ccccc3Sc4ccc(Cl)cc24)CC1	PERPHENAZINE	Tranquilliser
500H10	500	H10	3.12	M	NINDS 2300345; Prestwick 950; Sigma-Lopac G005	OC(=O)C1CCCNC1	NIPECOTIC ACID	Morphine antagonist
1306I06	1306	I06	3.11	M	Peakdale PKDL003753	CCN(CC)c1cc(nc(n1)c2ccncc2)c3ccc(F)cc3	N-cyclopropyl-6-(2-fluorophenyl)-2-pyridin-4-ylpyrimidin-4-amine
1160F11	1160	F11	3.08922	M	ChemBridge 5311788	COc1cc(cc(OC)c1OC)C(=O)N2c3ccc(C)cc3-c4c(ssc4=S)C2(C)C	4,4,8-trimethyl-5-(3,4,5-trimethoxybenzoyl)-4,5-dihydro-1H-[1,2]dithiolo[3,4-c]quinoline-1-thione
1306E02	1306	E02	3.02	M	Peakdale PKDL003637	Cc1nc(NCCc2c[nH]c3ccccc23)cc(n1)c4ccc(F)cc4	2-(4-tert-butylbenzoyl)-6-methyl-1,2,3,4-tetrahydro-11H-dipyrido[1,2-a:4',3'-d]pyrimidin-11-one
1569G12	1569	G12	3.01522	M	NINDS 1502202 Prestwick 435 Tocris 1101	CCC1NC(=O)C(C(O)C(C)CC=CC)N(C)C(=O)C(C(C)C)N(C)C(=O)C(CC(C)C)N(C)C(=O)C(CC(C)C)N(C)C(=O)C(C)NC(=O)C(C)NC(=O)C(CC(C)C)N(C)C(=O)C(NC(=O)C(CC(C)C)N(C)C(=O)CN(C)C1=O)C(C)C	cyclosporin A
502F21	502	F21	2.99	W	NINDS 1500375; MicroSource 1500375	CN(CCCl)CCCl	MECHLORETHAMINE	A vesicant and necrotizing irritant destructive to mucous membranes. It was formerly used as a war gas. The hydrochloride is used as an antineoplastic in Hodgkin's disease and lymphomas. It causes severe gastrointestinal and bone marrow damage.
502G13	502	G13	2.95	W	NINDS 1500241; Prestwick 798	CC=C(C(=CC)c1ccc(O)cc1)c2ccc(O)cc2	DIENESTROL	hormonal agent
521J08	521	J08	2.93	W	Peakdale PFC-1401	CC(C)(C)c1ccc(cc1)C(=O)N2CCC(CC2)N(C3CC3)S(=O)(=O)c4cccc(c4)C(F)(F)F	N-[1-(4-tert-butylbenzoyl)piperidin-4-yl]-N-cyclopropyl-3-(trifluoromethyl)benzenesulfonamide
541H08	541	H08	2.92199	W	Peakdale PFC-2979	Clc1ccc(cn1)C(=O)N(Cc2ccc(s2)c3cccs3)C4CC4	N-(2,2'-bithien-5-ylmethyl)-6-chloro-N-cyclopropylnicotinamide
1158J04	1158	J04	2.92	W	ChemDiv 8010-6848	Fc1ccccc1NC(=O)CSc2nc3CCCCCc3cc2C#N	2-[(3-cyano-6,7,8,9-tetrahydro-5H-cyclohepta[b]pyridin-2-yl)thio]-N-(2-fluorophenyl)acetamide
1160K18	1160	K18	2.9001	W	ChemDiv 3807-3896	NC1=C(C#N)C2=CCN(Cc3ccccc3)CC2C(c4ccc(Br)cc4)C1(C#N)C#N	(8S,8aR)-6-amino-2-benzyl-8-(4-bromophenyl)-2,3,8,8a-tetrahydroisoquinoline-5,7,7(1H)-tricarbonitrile
1160C13	1160	C13	2.9	W	ChemDiv 3445-0145	COc1ccc(c2nc3c([nH]2)c4ccccc4c5ccccc35)c(OC)c1	2-(2,4-dimethoxyphenyl)-1H-phenanthro[9,10-d]imidazole
567M14	567	M14	2.83	W	CEREP 1381	O=C(NCCCn1ccnc1)OCc2ccc(C#Cc3ccccc3)s2	[5-(phenylethynyl)-2-thienyl]methyl [3-(1H-imidazol-1-yl)propyl]carbamate
1570B08	1570	B08	2.80332	W	ChemDiv 407-0024 MicroSource 100688 Prestwick 883	CC12C(CCC2(O)C3CCC4CC(O)CCC4(C)C3CC1O)C5=CC(=O)OC5	DIGOXIGENIN
520D04	520	D04	2.8	W	Peakdale PFC-1013	CC(C)(C)c1cc2cc(NC(=O)C3CC3)ccc2[nH]1	N-(2-tert-Butyl-(1H)-indol-5-yl)cyclopropanecarboxamide
1568P22	1568	P22	2.76003	W	NINDS 1500994; Prestwick 320	Cl.OCCN1CCN(CCCN2c3ccccc3Sc4ccc(cc24)C(F)(F)F)CC1	FLUFENAZINE HYDROCHLORIDE	Tranquilliser ; Dopamine receptor Antagonist
541E03	541	E03	2.75	W	Maybridge SW 00100	CCN(CC)c1ccc(NCN2C(=O)c3ccccc3C2=O)c(C)c1	2-({[4-(diethylamino)-2-methylphenyl]amino}methyl)-1H-isoindole-1,3(2H)-dione
567K05	567	K05	2.74	W	Bionet 11R-0244	ClC1=C(NC(=O)OC2CCCCCCC2)C(=O)c3ccccc3C1=O	cyclooctyl (3-chloro-1,4-dioxo-1,4-dihydronaphthalen-2-yl)carbamate
1570A13	1570	A13	2.7397	W	Prestwick 646	CC1OC(CC(O)C1O)OC2CCC3(C=O)C4CCC5(C)C(CCC5(O)C4CCC3(O)C2)C6=CC(=O)OC6	3-(4,5-dihydroxy-6-methyl-oxan-2-yl)oxy-5,14-dihydroxy-13-methyl-17-(5-oxo-2H-furan-3-yl)-2,3,4,6,7,8,9,11,12,15,16,17-dodecahydro-1H-cyclopenta[a]phenanthrene-10-carbaldehyde
669K08	669	K08	2.72079	W	ChemDiv 8001-1621	Cc1ccc(cc1)C(=O)C2C(c3ccccc3I)C(C#N)(C#N)C4N2C=Cc5ccccc45	(2R,3R,10bS)-2-(2-iodophenyl)-3-(4-methylbenzoyl)-2,3-dihydropyrrolo[2,1-a]isoquinoline-1,1(10bH)-dicarbonitrile
1159C10	1159	C10	2.72	W	ChemDiv 250-0015	[O-][N+](=O)C(=C(Cl)Sc1ccccc1)C(=C(Cl)Cl)Cl	phenyl (1E)-1,3,4,4-tetrachloro-2-nitrobuta-1,3-dien-1-yl sulfide
1520P16	1520	P16	2.72	W		CC(C)c1ccc(NC(=O)N2CCCN(CCOc3ccccc3)CC2)cc1	N-(4-isopropylphenyl)-4-(2-phenoxyethyl)-1,4-diazepane-1-carboxamide
1160M09	1160	M09	2.7146	W	ChemDiv 3390-0153	COc1ccccc1C(=O)N2c3ccccc3Sc4ccccc24	10-(2-methoxybenzoyl)-10H-phenothiazine
519A06	519	A06	2.71	W	Peakdale PFC-0453	CS(=O)(=O)c1ccc2[nH]c(cc2c1)C(=O)N3CCN(CC3)c4ncccc4C(F)(F)F	5-(methylsulfonyl)-2-({4-[3-(trifluoromethyl)pyridin-2-yl]piperazin-1-yl}carbonyl)-1H-indole
1158M12	1158	M12	2.69	W	ChemDiv 4514-0214	COc1ccc(NC(=O)C2CC(=O)N(CC=C)C(=Nc3ccc(Cl)cc3)S2)cc1	(2Z,6R)-3-allyl-2-[(4-chlorophenyl)imino]-N-(4-methoxyphenyl)-4-oxo-1,3-thiazinane-6-carboxamide
1715B12	1715	B12	2.67	W	T5301999	c1(sc2c(ccc(CCCC)c2)n1)NC(=O)C(CCC(N3C)=O)=N3
502J18	502	J18	2.67	W	NINDS 1503925; Prestwick 929	NC(CO)(CO)CO.OC(=O)C1CCn2c(ccc12)C(=O)c3ccccc3	KETOROLAC TROMETHAMINE	A pyrrolizine carboxylic acid derivative structurally related to INDOMETHACIN. It is a non-steroidal anti-inflammatory agent used for analgesia for postoperative pain and inhibits cyclooxygenase activity.
502E10	502	E10	2.63	W	NINDS 1503008	ClCCN(CCCl)CCCl	TRICHLORMETHINE	anti-neoplastic
500G17	500	G17	2.62	W	NINDS 1500999; Prestwick 789	Cl.CCN(CC)CCOC(=O)C(C1CCCCC1)c2ccccc2	DROFENINE HYDROCHLORIDE	Antispasmodic
502C19	502	C19	2.62	W	NINDS 1500151; Prestwick 121	CC(C)CC1N2C(=O)C(NC(=O)C3CN(C)C4Cc5c(Br)[nH]c6cccc(C4=C3)c56)(OC2(O)C7CCCN7C1=O)C(C)C.CS(=O)(=O)O	BROMOCRIPTINE MESYLATE	Antiparkinsonian; prolactin inhibitor; Dopamine D2 agonist
1569F08	1569	F08	2.5999	W	NINDS 1500459 Prestwick 583	Cl.COc1ccc(Cc2nccc3cc(OC)c(OC)cc23)cc1OC	PAPAVERINE HYDROCHLORIDE	Antianginal; anticholinergic; smooth muscle relaxant; vasodilator; antiasthmatic ; Anti-HIV activity
1569L10	1569	L10	2.59382	W	ASDI E3380 Prestwick 614	Cc1c2[nH]c3ccccc3c2c(C)c4cnccc14	Ellipticine	DNA topoisomerase II Inhibitor
502M15	502	M15	2.59	W	NINDS 1503678	Cc1ccc(cc1)c2cc(nn2c3ccc(cc3)S(=O)(=O)N)C(F)(F)F	CELECOXIB	acts as an inhibitor of protein Prostaglandin G/H synthase 2
1568M14	1568	M14	2.5641	W	NINDS 1500557; Prestwick 146; Tocris 999	CCC(=C(c1ccccc1)c2ccc(OCCN(C)C)cc2)c3ccccc3.OC(=O)CC(O)(CC(=O)O)C(=O)O	tamoxifen	acts as an antagonist of proteins with estrogen receptor activity
1568M15	1568	M15	2.54324	W	MicroSource 1500413; Prestwick 67	Clc1ccc(COC(Cn2ccnc2)c3ccc(Cl)cc3Cl)c(Cl)c1	MICONAZOLE NITRATE	Fungicide ; Similar antimicrobial activity to ketoconazole
1715D21	1715	D21	2.52	W	T5299819	c1(CC(=O)Oc2ccc(cc2OC)C#N)coc(ccc(cccc3)c34)c14
1569K14	1569	K14	2.5119	W	NINDS 1501118 Prestwick 456	CN(C)C1C2C(O)C3C(=C)c4c(Cl)ccc(O)c4C(=O)C3=C(O)C2(O)C(=O)C(=C1O)C(=O)N.OC(=O)c1cc(ccc1O)S(=O)(=O)O	MECLOCYCLINE SULFOSALICYLATE	Semisynthetic antibacterial
1160H09	1160	H09	2.51164	W	ChemDiv 8009-7530	Sc1nnc2c3ccccc3n(CCc4ccccc4)c2n1	5-(2-phenylethyl)-5H-[1,2,4]triazino[5,6-b]indole-3-thiol
1520B19	1520	B19	2.5095	W		COc1ccc(OCC(=N)NC(=S)Nc2ccc(Cl)cc2)cc1	N-{[(4-chlorophenyl)amino]carbonothioyl}-2-(4-methoxyphenoxy)ethanimidamide
1568O17	1568	O17	2.50706	W	ASDI T4812; NINDS 1500575; Prestwick 78	Cl.CSc1ccc2Sc3ccccc3N(CCC4CCCCN4C)c2c1	THIORIDAZINE HYDROCHLORIDE	Antipsychotic; dopamine Antagonist
1568J08	1568	J08	2.49067	W	Prestwick 283	Cl.CN1CCCN(CC1)C(c2ccccc2)c3ccc(Cl)cc3	1-[(4-chlorophenyl)-phenyl-methyl]-4-methyl-1,4-diazepane hydrochloride
1159I14	1159	I14	2.49	W	ChemDiv 1187-1445	Cc1ccc(cc1)c2cn3CCCCCc3[n+]2c4ccc(C)cc4	1,2-bis(4-methylphenyl)-6,7,8,9-tetrahydro-5H-imidazo[1,2-a]azepin-1-ium
1568F20	1568	F20	2.48739	W	NINDS 2300061; Prestwick 269	Cl.CN(C)CCCN1c2ccccc2CCc3ccc(Cl)cc13	CLOMIPRAMINE HYDROCHLORIDE	Antidepressant
519F12	519	F12	2.46894	W	Peakdale PFC-0673	COc1ccccc1CNC2CC(C)(C)n3cccc23	2,3-Dihydro-3,3-dimethyl-N-(2-methoxybenzyl)-(1H)-pyrrolizinamine, (mixture of R and S forms)
1158L12	1158	L12	2.46	W	ChemDiv K284-3044	COc1ccccc1N2CCN(CC2)C(=O)CSc3nc4ccccc4c(=O)n3CCC(=O)NC5CCCCC5	N-cyclohexyl-3-[2-({2-[4-(2-methoxyphenyl)piperazin-1-yl]-2-oxoethyl}thio)-4-oxoquinazolin-3(4H)-yl]propanamide
520E02	520	E02	2.46	W	Peakdale PFC-0846	CC(=O)N1CCc2cc(ccc12)N(C3CCN(CC3)C(=O)C)C(=O)C4CC4	N-(1-Acetyl-2,3-dihydro-(1H)-indol-5-yl)-N-(1-acetylpiperidin-4-yl)cyclopropanecarboxamide
1568N10	1568	N10	2.45937	W	NINDS 1501185; Prestwick 304	O[N+](=O)[O-].Clc1ccc(COC(Cn2ccnc2)c3ccc(Cl)cc3Cl)cc1	ECONAZOLE NITRATE	Fungicide; Increases the permeability of the fungal cell membrane.
1160E22	1160	E22	2.44	W	ChemDiv 8004-4134	OCC1(C2C(C3c4ccccc41)C(=O)N(C2=O)c5ccc(Br)cc5)c6ccccc36	(15R,19S)-17-(4-bromophenyl)-1-(hydroxymethyl)-17-azapentacyclo[6.6.5.0~2,7~.0~9,14~.0~15,19~]nonadeca-2,4,6,9,11,13-hexaene-16,18-dione
500J04	500	J04	2.43	W	NINDS 1500112; Sigma-Aldrich A7410	Cl.NC(=N)NC(=O)c1nc(Cl)c(N)nc1N	AMILORIDE HYDROCHLORIDE	UROKINASE-TYPE PLASMINOGEN ACTIVATOR inhibitor; Protein kinase, tyrosine Inhibitor; Selective T-type calcium channel blocker and blocker of epithelial sodium channel.
521H09	521	H09	2.34969	W	Peakdale PFC-1303	Cc1cc(C)nc(n1)N2CCN(CC2)C(=O)C(c3ccccc3)c4ccccc4	2-[4-(diphenylacetyl)piperazin-1-yl]-4,6-dimethylpyrimidine
1159B21	1159	B21	2.34019	W	ChemDiv 2636-0064	CC(=O)C1=C(C)NC(=C(C#N)C1c2sccc2C)SCC(=O)c3ccc(Cl)cc3Cl	(4R)-5-acetyl-2-{[2-(2,4-dichlorophenyl)-2-oxoethyl]thio}-6-methyl-4-(3-methyl-2-thienyl)-1,4-dihydropyridine-3-carbonitrile
1568F10	1568	F10	2.32681	W	NINDS 1500268; Prestwick 264	Cl.CCCCOc1ccc(cc1)C(=O)CCN2CCCCC2	DYCLONINE HYDROCHLORIDE	Topical anaesthetic; antiarrhythmic
1159L15	1159	L15	2.32449	W	ChemBridge 5966243	COc1ccc(Br)cc1C2CC(=O)Nc3c2ccc4ccccc34	(4S)-4-(5-bromo-2-methoxyphenyl)-3,4-dihydrobenzo[h]quinolin-2(1H)-one
1160G14	1160	G14	2.31191	W	ChemDiv 4282-0035	CCNC(=O)C=C1NC(C)(C)Cc2c1ccc3ccccc23	(2Z)-2-(2,2-dimethyl-2,3-dihydrobenzo[f]isoquinolin-4(1H)-ylidene)-N-ethylacetamide
522N04	522	N04	2.29	W	Peakdale PFC-1774	Clc1ccc(CN(Cc2ccc3cc[nH]c3c2)C(=O)C(c4ccccc4)c5ccccc5)cc1	N-(4-chlorobenzyl)-N-(1H-indol-6-ylmethyl)-2,2-diphenylacetamide
1520B10	1520	B10	2.27015	W		CC1=NC(=Cc2sccc2C)C(=O)O1	(4Z)-2-methyl-4-[(3-methyl-2-thienyl)methylene]-1,3-oxazol-5(4H)-one
1568F16	1568	F16	2.26218	W	NCI 257473; NINDS 1500200; Prestwick 267; Sigma-Aldrich C6019	Clc1ccccc1C(c2ccccc2)(c3ccccc3)n4ccnc4	CLOTRIMAZOLE	Antifungal; cytochrome P-450b Inhibitor; potent; Lanosterol C-14 demethylation inhibitor
1568N18	1568	N18	2.25772	W	NCI 170984; NINDS 1501134; Prestwick 308; Sigma-Aldrich P1793; Sigma-Lopac P100	Fc1ccc(cc1)C(CCCN2CCC(CC2)n3c(=O)[nH]c4ccccc34)c5ccc(F)cc5	pimozide	Tranquilliser; antipsychotic; D(2) dopamine receptor Antagonist
520N14	520	N14	2.15584	W	Peakdale PFC-1073	CC(C)(C)c1cc2cc(NC3CCN(CC3)C(=O)c4ccccc4Cl)ccc2[nH]1	2-tert-butyl-N-[1-(2-chlorobenzoyl)piperidin-4-yl]-1H-indol-5-amine
1159F17	1159	F17	2.15	W	ChemDiv 2435-0164	COC(=O)C1=C(N)n2c(=O)c(=Cc3ccc(Cl)cc3)sc2=C(C1c4ccc(Cl)cc4)C(=O)OC	dimethyl (7R)-5-amino-2-(4-chlorobenzylidene)-7-(4-chlorophenyl)-3-oxo-2,3-dihydro-7H-[1,3]thiazolo[3,2-a]pyridine-6,8-dicarboxylate
1520L12	1520	L12	2.13084	W		Cc1onc(c1c2csc(CCn3c(=O)oc4ccccc34)n2)c5c(Cl)cccc5Cl	3-(2-{4-[3-(2,6-dichlorophenyl)-5-methylisoxazol-4-yl]-1,3-thiazol-2-yl}ethyl)-1,3-benzoxazol-2(3H)-one
1160M11	1160	M11	2.10651	W	ChemDiv 3442-0227	Cc1ccc(C)c2-c3ccccc3S(=O)(=O)N(c12)S(=O)(=O)c4ccccc4	7,10-dimethyl-6-(phenylsulfonyl)-6H-dibenzo[c,e][1,2]thiazine 5,5-dioxide
519B04	519	B04	2.1	W	Peakdale PFC-0647	Cl.Fc1ccc(cc1)C(CCCN2CCOCC2)OC(=O)C(c3ccccc3)c4ccccc4	Formulation of compound Diphenylacetic acid, [1-(4-fluorophenyl)-4-morpholino]butyl ester, hydrochloride, (mixture of R and S forms)
