# Supplementary material for: Chemical genetics approach to restoring p27Kip1 reveals novel compounds with antiproliferative activity in prostate cancer cells
Source: BMC Biol. 2010 Dec 23;8:153. doi: 10.1186/1741-7007-8-153 (PMC3025922; doi:10.1186/1741-7007-8-153)
Supplement: Additional file 2 — Supplementary Table 2: The table shows the cell cycle distribution of LNCaP-S14 transfected with small interfering RNA for p27 and p21 and treated with SMIP004 (40 μM) as described in the Methods section. Cell were analysed by flow cytometry and the percentage of cells in the different phases of the cell cycle were calculated. [file 1741-7007-8-153-S2.XLS]

## Sheet: Sheet1
Supplementary Table 2. Cell Cycle Distribution in LNCaP-S14 cells transfected with siRNAs for p27 and p21 followed by treatment with 40 µM SMIPs for 24h. The data is representative of two independent experiments.
siRNA	SMIP	% G1	% S	% G2
Control	DMSO	63.28	23.87	12.86
	SMIP001	75.13	6.5	18.37
	SMIP004	66.56	17.5	15.94
p27	DMSO	55.53	31.59	12.88
	SMIP001	72.22	11.04	16.74
	SMIP004	66.92	19.75	13.34
p21	DMSO	50.8	33.53	15.66
	SMIP001	71.86	7.07	21.07
	SMIP004	62.86	20.02	17.13
p27/p21	DMSO	57.4	29.12	13.48
	SMIP001	75.76	9.7	14.54
	SMIP004	69.79	16.9	13.32
